# Supplementary material for: Altered Microstructural Caudate Integrity in Posttraumatic Stress Disorder but Not Traumatic Brain Injury
Source: PLoS One. 2017 Jan 23;12(1):e0170564. doi: 10.1371/journal.pone.0170564 (PMC5256941; doi:10.1371/journal.pone.0170564)
Supplement: S1 Data — (XLSX) [file pone.0170564.s002.xlsx]

## Sheet: Sheet1
Subject	TBI_Severity	PTSD	NC vs PTSD vs mild moderate TBI	Demo_Deploy	Demo_Sex	Demo_Age	Demo_Edu	Demo_Hand	WAISIV_DS_DSF_SS	WAISIV_DS_DSB_SS	WRT_WTAR_IQ_Index	WRT_TRAILS_A_T	WRT_TRAILS_B_T	WRT_RBANS_IM_Index	WRT_RBANS_VC_Index	WRT_RBANS_Lang_Index	WRT_RBANS_Att_Index	WRT_RBANS_DM_Index	WRT_RBANS_Total_Index	WRT_RBANS_IM_ListLearn_Raw	WRT_RBANS_DM_ListRec_Raw	WRT_RBANS_DM_StrRec_Raw	Lcaudate_FA	Lhippocampus_FA	Rcaudate_FA	Rhippocampus_FA	Avg_caudate_FA	Avg_hippocampus_FA	Lcaudate_MD	Lhippocampus_MD	Rcaudate_MD	Rhippocampus_MD	Avg_caudate_MD	Avg_hippocampus_MD	Lcaudate_RD	Lhippocampus_RD	Rcaudate_RD	Rhippocampus_RD	Avg_caudate_RD	Avg_hippocampus_RD	Lcaudate_AD	Lhippocampus_AD	Rcaudate_AD	Rhippocampus_AD	Avg_caudate_AD	Avg_hippocampus_AD
109	0	0	0	1	0	46	13	1	11	6	94	63	56										0.222609	0.173596	0.22429	0.169044	0.223449	0.17132	0.001064	0.001063	0.001096	0.001145	0.00108	0.001104	0.000953	0.000964	0.000979	0.001046	0.000966	0.001005	0.001286	0.001259	0.00133	0.001343	0.001308	0.001301
157	0	0	0	1	0	45	12	1	7	10	98	64	54	90	116	91	72	103	92	30	7	7	0.242712	0.194457	0.234147	0.196342	0.23843	0.1954	0.001044	0.001093	0.001134	0.00101	0.001089	0.0010515	0.000925	0.000983	0.001013	0.000908	0.000969	0.0009455	0.001282	0.001313	0.001375	0.001214	0.0013285	0.0012635
170	0	0	0	1	0	48	13	1	9	10	114	40	51	76	116	97	94	81	89	25	7	2	0.232091	0.20179	0.2409	0.181311	0.236495	0.191551	0.001001	0.001163	0.001009	0.001141	0.001005	0.001152	0.000886	0.001045	0.000885	0.001038	0.0008855	0.0010415	0.001232	0.001399	0.001255	0.001348	0.0012435	0.0013735
178	0	0	0	1	0	30	16	1	7	8	98	37	48	90	121	96	97	97	100	30	8	10	0.259244	0.191585	0.2527	0.190697	0.255972	0.191141	0.000848	0.001033	0.000874	0.001041	0.000861	0.001037	0.000731	0.000932	0.000757	0.000937	0.000744	0.0009345	0.001081	0.001234	0.001109	0.00125	0.001095	0.001242
189	0	0	0	1	0	44	16	1	10	9	107	71	63	94	96	114	97	89	96	24	4	10	0.265457	0.201113	0.261532	0.191427	0.263494	0.19627	0.000832	0.001006	0.000829	0.001016	0.0008305	0.001011	0.000714	0.0009	0.000711	0.000912	0.0007125	0.000906	0.001068	0.001217	0.001067	0.001223	0.0010675	0.00122
192	0	0	0	1	0	40	17	1	12	9	118	49	45	100	109	95	94	103					0.250124	0.18436	0.235984	0.17576	0.243054	0.18006	0.000847	0.001036	0.000921	0.001093	0.000884	0.0010645	0.000733	0.000939	0.000809	0.000996	0.000771	0.0009675	0.001077	0.001232	0.001145	0.001287	0.001111	0.0012595
201	0	0	0	1	0	43	13	1	8	7	106	38	49	83	112	95	82	81	86	25	0	13	0.283942	0.156057	0.256016	0.154522	0.269979	0.155289	0.000961	0.001081	0.001095	0.001071	0.001028	0.001076	0.000829	0.001	0.000963	0.000989	0.000896	0.0009945	0.001224	0.001244	0.00136	0.001234	0.001292	0.001239
205	0	0	0	1	0	32	12	1	8	6	103	46	32										0.289778	0.167046	0.306728	0.161547	0.298253	0.164297	0.001585	0.001311	0.001582	0.00132	0.0015835	0.0013155	0.001401	0.001202	0.001395	0.001212	0.001398	0.001207	0.001952	0.00153	0.001957	0.001535	0.0019545	0.0015325
219	0	0	0	1	0	47	17	1															0.266049	0.183022	0.254579	0.163721	0.260314	0.173372	0.001195	0.001104	0.001069	0.001073	0.001132	0.0010885	0.001051	0.000998	0.000936	0.000986	0.0009935	0.000992	0.001481	0.001316	0.001335	0.001246	0.001408	0.001281
221	0	0	0	1	0	37	15	1	7	8	113	36	33	81	102	101	85	56	80	19	1	10	0.278483	0.201486	0.299236	0.213832	0.288859	0.207659	0.000818	0.000953	0.000867	0.001008	0.0008425	0.0009805	0.000691	0.00085	0.000727	0.000893	0.000709	0.0008715	0.001071	0.001159	0.001147	0.001239	0.001109	0.001199
222	0	0	0	1	0	63	20	1	8		119	29	39	106									0.259271	0.163263	0.246149	0.147846	0.25271	0.155554	0.001064	0.001105	0.001071	0.001118	0.0010675	0.0011115	0.000938	0.001012	0.000944	0.001031	0.000941	0.0010215	0.001316	0.001293	0.001325	0.001293	0.0013205	0.001293
233	0	0	0	1	1	71	21	1	8	11	126	45	46	112	131	108	94	85	107				0.214513	0.162351	0.218638	0.157034	0.216576	0.159693	0.001131	0.001224	0.001108	0.00126	0.0011195	0.001242	0.001019	0.001123	0.000991	0.001158	0.001005	0.0011405	0.001356	0.001427	0.00134	0.001464	0.001348	0.0014455
240	0	0	0	1	0	44	13	0	10	11	112	62	42	117	126	83	97	89					0.220402	0.196749	0.228005	0.189538	0.224204	0.193144	0.00097	0.001091	0.000959	0.001128	0.0009645	0.0011095	0.000864	0.000982	0.000848	0.001017	0.000856	0.0009995	0.001181	0.001311	0.001181	0.00135	0.001181	0.0013305
243	0	0	0	1	0	69	16	1	10	11	114		44										0.314138	0.178508	0.23659	0.174515	0.275364	0.176511	0.000863	0.001121	0.001138	0.001184	0.0010005	0.0011525	0.000715	0.001019	0.001009	0.001081	0.000862	0.00105	0.00116	0.001325	0.001397	0.001391	0.0012785	0.001358
254	0	0	0	1	0	42	12	1	9	6	104	40	48	73	72	91	91			21	5	8	0.234504	0.221395	0.212891	0.195857	0.223697	0.208626	0.000918	0.001004	0.000946	0.001112	0.000932	0.001058	0.00081	0.000885	0.000845	0.001002	0.0008275	0.0009435	0.001134	0.00124	0.001148	0.001333	0.001141	0.0012865
270	0	0	0	1	0	40	16	1	13	9	107	53	50	90	84	87	109	88	94	32	7	9	0.211579	0.206814	0.217308	0.213945	0.214444	0.210379	0.000898	0.001006	0.000904	0.001026	0.000901	0.001016	0.000805	0.000899	0.000803	0.000911	0.000804	0.000905	0.001086	0.001219	0.001105	0.001254	0.0010955	0.0012365
286	0	0	0	1	0	31	14	1	8	9	116	60	50	78	112	101	94	105	94	29	10	8	0.283002	0.203069	0.28384	0.205396	0.283421	0.204232	0.000788	0.001082	0.000785	0.001082	0.0007865	0.001082	0.000664	0.000968	0.000661	0.000963	0.0006625	0.0009655	0.001036	0.001312	0.001035	0.001318	0.0010355	0.001315
288	0	0	0	1	0	36	14	0	9	11	112	41	48	103	121	96	82	101	94	31	6	11	0.27378	0.205785	0.212877	0.184345	0.243329	0.195065	0.000841	0.001026	0.001029	0.001105	0.000935	0.0010655	0.000718	0.000919	0.000918	0.001003	0.000818	0.000961	0.001089	0.001241	0.001252	0.001311	0.0011705	0.001276
294	0	0	0	1	0	49	14	0	10	8	107	51	44	94	112	95	82	89	92	28	6	8	0.320565	0.280251	0.309959	0.307206	0.315262	0.293728	0.000932	0.001019	0.000873	0.001039	0.0009025	0.001029	0.00078	0.000866	0.000729	0.000875	0.0007545	0.0008705	0.001237	0.001326	0.001161	0.001367	0.001199	0.0013465
298	0	0	0	1	0	52	12	1	5	6	92	58	47	83	75	87	64	91	75	22	5	8	0.24024	0.225465	0.247927	0.202879	0.244084	0.214172	0.000825	0.001011	0.000809	0.001043	0.000817	0.001027	0.000719	0.000893	0.0007	0.000935	0.0007095	0.000914	0.001035	0.001248	0.001028	0.00126	0.0010315	0.001254
317	0	0	0	1	0	31	13	1	10	9	98	38	41	106	92	101	103	94	98	35	8	10	0.292909	0.185823	0.270839	0.179721	0.281874	0.182772	0.00084	0.001049	0.00087	0.001186	0.000855	0.0011175	0.000706	0.000954	0.000744	0.001085	0.000725	0.0010195	0.001106	0.001238	0.001123	0.001387	0.0011145	0.0013125
319	0	0	0	1	0	44	12	1	6	9	93	49	48	112	123	100	88	122	113	33	9	10	0.24579	0.19311	0.241902	0.191202	0.243846	0.192156	0.001014	0.001024	0.000993	0.001158	0.0010035	0.001091	0.000893	0.000923	0.000875	0.001045	0.000884	0.000984	0.001258	0.001227	0.001229	0.001385	0.0012435	0.001306
322	0	0	0	1	0	34	12	1	8	8	108	57	62	103	78	112	72	97	89	32	8	13	0.227106	0.22051	0.210711	0.219699	0.218909	0.220105	0.000976	0.001007	0.001023	0.001053	0.0009995	0.00103	0.000866	0.000889	0.000914	0.000931	0.00089	0.00091	0.001196	0.001242	0.001241	0.001296	0.0012185	0.001269
323	0	0	0	1	0	43	13	1	13	9	100	43	31	87	92	91	118	89	93	31	8	4	0.215948	0.194451	0.204096	0.178493	0.210022	0.186472	0.001058	0.001135	0.001032	0.001132	0.001045	0.0011335	0.000947	0.001021	0.000925	0.001029	0.000936	0.001025	0.001278	0.001364	0.001244	0.001337	0.001261	0.0013505
324	0	0	0	1	0	31	18	1	4	7	101	57	23	78	84	87	94	88	82	27	7	7	0.337301	0.32009	0.181117	0.319088	0.259209	0.319589	0.001127	0.001365	0.000989	0.001288	0.001058	0.0013265	0.000919	0.00117	0.000899	0.001098	0.000909	0.001134	0.001543	0.001756	0.00117	0.001668	0.0013565	0.001712
326	0	0	0	1	0	57	13	1	10	8	114	70	50	109	92	105	100	111	104	30	7	12	0.244006	0.180527	0.248874	0.182605	0.24644	0.181566	0.001024	0.001044	0.001032	0.001044	0.001028	0.001044	0.000905	0.000945	0.000908	0.000944	0.0009065	0.0009445	0.001263	0.001244	0.001281	0.001244	0.001272	0.001244
327	0	0	0	1	0	53	13	1	10	8	115	50	53	94	87	90	103	108	94	26	5	11	0.198032	0.247079	0.155598	0.222442	0.176815	0.23476	0.001367	0.001434	0.001391	0.001281	0.001379	0.0013575	0.001254	0.001283	0.001297	0.00115	0.0012755	0.0012165	0.001593	0.001736	0.001579	0.001545	0.001586	0.0016405
331	0	0	0	1	0	47	16	1	6	9	110	47	53	85	78	95	64	71	73	23	4	7	0.26833	0.222003	0.234263	0.215793	0.251297	0.218898	0.000946	0.00098	0.001039	0.001013	0.0009925	0.0009965	0.000823	0.000865	0.000922	0.000899	0.0008725	0.000882	0.001191	0.001211	0.001272	0.001241	0.0012315	0.001226
335	0	0	0	1	0	61	14	1	8	6	108	49	48	90	87	101	79	102	88	29	6	7	0.25112	0.166217	0.260468	0.160183	0.255794	0.1632	0.001052	0.001111	0.00104	0.001146	0.001046	0.0011285	0.000925	0.001017	0.000909	0.001052	0.000917	0.0010345	0.001305	0.001298	0.001302	0.001334	0.0013035	0.001316
336	0	0	0	1	0	44	12	1	9	9	96	58	61	85	105	95	85	103	92	26	5	8	0.241027	0.179224	0.226722	0.170763	0.233874	0.174993	0.000982	0.001038	0.001016	0.001076	0.000999	0.001057	0.000867	0.000944	0.000905	0.000981	0.000886	0.0009625	0.00121	0.001226	0.001236	0.001268	0.001223	0.001247
337	0	0	0	1	1	42	18	1	8	10	104	57	48	103	109	110	100	100	105	32	7	11	0.238015	0.164208	0.221656	0.164179	0.229835	0.164193	0.000987	0.001069	0.001012	0.001131	0.0009995	0.0011	0.000873	0.000979	0.000902	0.001037	0.0008875	0.001008	0.001215	0.001248	0.001232	0.001317	0.0012235	0.0012825
130	0	1	1	1	1	65	6	1	4	6	90	33		65	66	92	72	60	63	13	0	3	0.252917	0.176614	0.254806	0.186413	0.253861	0.181513	0.001077	0.001123	0.001141	0.001149	0.001109	0.001136	0.000949	0.00102	0.001009	0.001041	0.000979	0.0010305	0.001332	0.001329	0.001406	0.001366	0.001369	0.0013475
160	0	1	1	1	0	42	13	1	10	9	100	47	58	87	100	103	97	92	93	21	2	10	0.262072	0.505176	0.214503	0.485675	0.238288	0.495425	0.001239	0.000768	0.001261	0.000773	0.00125	0.0007705	0.001102	0.000518	0.001143	0.000538	0.0011225	0.000528	0.001513	0.001267	0.001496	0.001244	0.0015045	0.0012555
161	0	1	1	1	0	51	13	1	7	9	97	46	35	94	96	105	82	94	91	27	5	5	0.258544	0.190052	0.218101	0.18095	0.238322	0.185501	0.001325	0.001046	0.001326	0.001118	0.0013255	0.001082	0.001179	0.000942	0.001201	0.001013	0.00119	0.0009775	0.001617	0.001254	0.001578	0.001329	0.0015975	0.0012915
165	0	1	1	1	0	43	14	1	12	8	92	54	54	73	105	114	106	60	87	23	0	1	0.234302	0.169867	0.222	0.163296	0.228151	0.166581	0.000831	0.000958	0.000903	0.001015	0.000867	0.0009865	0.000724	0.000874	0.000798	0.000932	0.000761	0.000903	0.001044	0.001125	0.001114	0.00118	0.001079	0.0011525
174	0	1	1	1	0	43	13	1	8	8	102	39	33	112	92	88	94	95					0.276903	0.188646	0.232046	0.175303	0.254474	0.181974	0.000792	0.00104	0.000921	0.001075	0.0008565	0.0010575	0.00067	0.000937	0.000812	0.00098	0.000741	0.0009585	0.001035	0.001247	0.00114	0.001267	0.0010875	0.001257
184	0	1	1	1	0	30	13	2	14	15	111	66	53	90	121	104	109	83	101	23	0	7	0.251615	0.185265	0.220053	0.183048	0.235834	0.184157	0.001083	0.001027	0.001042	0.001079	0.0010625	0.001053	0.000957	0.000931	0.000928	0.000977	0.0009425	0.000954	0.001335	0.00122	0.001269	0.001284	0.001302	0.001252
213	0	1	1	1	0	40	13	1															0.21623	0.178408	0.227971	0.180337	0.222101	0.179372	0.000922	0.001106	0.000955	0.001137	0.0009385	0.0011215	0.000822	0.001001	0.000846	0.00103	0.000834	0.0010155	0.001121	0.001316	0.001174	0.001351	0.0011475	0.0013335
217	0	1	1	1	0	61	12	1	7	7	85	51	37	73	96	92	94	86	84	18	2	6	0.219674	0.157218	0.208741	0.162926	0.214207	0.160072	0.000962	0.001189	0.001059	0.001177	0.0010105	0.001183	0.000863	0.001096	0.000956	0.00108	0.0009095	0.001088	0.001159	0.001376	0.001266	0.001371	0.0012125	0.0013735
223	0	1	1	1	1	48	14	1															0.241331	0.220701	0.243743	0.207283	0.242537	0.213992	0.000979	0.000955	0.000974	0.001053	0.0009765	0.001004	0.000868	0.000846	0.00086	0.000941	0.000864	0.0008935	0.001203	0.001174	0.001202	0.001275	0.0012025	0.0012245
230	0	1	1	1	0	41	12	1															0.227177	0.183195	0.214682	0.181479	0.22093	0.182337	0.001043	0.001188	0.00114	0.001172	0.0010915	0.00118	0.000931	0.001076	0.001026	0.001061	0.0009785	0.0010685	0.001266	0.001412	0.001367	0.001394	0.0013165	0.001403
257	0	1	1	1	0	43	11	1	3	6	87	43	29	65	81	83	46	60	58				0.216432	0.16841	0.207845	0.162711	0.212139	0.16556	0.001346	0.0011	0.001349	0.001091	0.0013475	0.0010955	0.001223	0.001006	0.001229	0.000996	0.001226	0.001001	0.001593	0.001289	0.00159	0.001281	0.0015915	0.001285
267	0	1	1	1	0	53	15	1	9	10	119	50	57	106	109	109	97	105	106	29	8	10	0.278033	0.189186	0.275219	0.188328	0.276626	0.188757	0.000958	0.001038	0.000882	0.001078	0.00092	0.001058	0.00082	0.000934	0.000754	0.00097	0.000787	0.000952	0.001235	0.001245	0.00114	0.001293	0.0011875	0.001269
272	0	1	1	1	0	29	14	1	13	15	113	38	59	90	112	108	115	97	94	30	7	9	0.209728	0.182749	0.21609	0.192366	0.212909	0.187557	0.000987	0.001046	0.001066	0.001011	0.0010265	0.0010285	0.000884	0.000947	0.00095	0.000909	0.000917	0.000928	0.001193	0.001243	0.001299	0.001215	0.001246	0.001229
275	0	1	1	1	0	70	8	1	8	8	87	54	52	87	112	88	97	93	93	27	2	6	0.179914	0.13035	0.216291	0.138702	0.198103	0.134526	0.001679	0.001461	0.001442	0.001472	0.0015605	0.0014665	0.001558	0.001368	0.001316	0.001373	0.001437	0.0013705	0.00192	0.001647	0.001696	0.001669	0.001808	0.001658
279	0	1	1	1	0	68	14	1	8	6	94	50	43	61	75	87	79	68	67	15	3	5	0.215915	0.160968	0.17684	0.169517	0.196377	0.165243	0.001254	0.00118	0.001453	0.00132	0.0013535	0.00125	0.001133	0.001091	0.001348	0.001216	0.0012405	0.0011535	0.001495	0.001358	0.001664	0.001527	0.0015795	0.0014425
301	0	1	1	1	0	59	14	0	11	10	108	52	63	109	112	87	94	101	100	25	4	9	0.158791	0.222042	0.164748	0.246058	0.16177	0.23405	0.001909	0.00109	0.001743	0.001148	0.001826	0.001119	0.001775	0.000966	0.001625	0.001012	0.0017	0.000989	0.002177	0.001336	0.001981	0.001421	0.002079	0.0013785
302	0	1	1	1	0	43	13	1	9	9	104	47	40	90	126	106	97	100	104	23	6	7	0.20873	0.26231	0.165108	0.235695	0.186919	0.249002	0.001782	0.001197	0.002053	0.00138	0.0019175	0.0012885	0.001639	0.001035	0.001902	0.001216	0.0017705	0.0011255	0.002067	0.001522	0.002356	0.001708	0.0022115	0.001615
305	0	1	1	1	0	66	16	1	8	6	92	47	48	69	78	90	72	86	74	21	0	5	0.282713	0.260395	0.236745	0.207557	0.259729	0.233976	0.001595	0.001129	0.001877	0.001445	0.001736	0.001287	0.00141	0.000998	0.001702	0.00132	0.001556	0.001159	0.001963	0.001391	0.002228	0.001695	0.0020955	0.001543
306	0	1	1	1	1	44	15	2	9	9	104	56	52	103	75	87	118	98	94	27	4	12	0.233148	0.17878	0.219335	0.15251	0.226241	0.165645	0.000956	0.001009	0.001005	0.001051	0.0009805	0.00103	0.000844	0.000918	0.000894	0.000971	0.000869	0.0009445	0.001179	0.001192	0.001227	0.001212	0.001203	0.001202
312	0	1	1	1	1	29	16	1															0.206434	0.187798	0.215924	0.188195	0.211179	0.187997	0.001014	0.000984	0.001	0.001041	0.001007	0.0010125	0.000909	0.000889	0.000889	0.000941	0.000899	0.000915	0.001225	0.001175	0.001223	0.001242	0.001224	0.0012085
321	0	1	1	1	0	44	12	1	9	9	100	45	52	94	89	100	103	95	94	24	4	10	0.214293	0.193206	0.215155	0.186528	0.214724	0.189867	0.000998	0.00103	0.001029	0.001062	0.0010135	0.001046	0.000892	0.000926	0.000917	0.000961	0.0009045	0.0009435	0.001209	0.001238	0.001251	0.001265	0.00123	0.0012515
338	0	1	1	1	0	45	13	2	11	11	109	40	46	65	105	68	85			19	4	4	0.22402	0.160899	0.220882	0.172163	0.222451	0.166531	0.000992	0.001159	0.000977	0.001229	0.0009845	0.001194	0.000882	0.001066	0.000868	0.001123	0.000875	0.0010945	0.001211	0.001344	0.001195	0.001443	0.001203	0.0013935
339	0	1	1	1	0	48	12	1	6	10	84	37	49	90	72	100	79			23	5	7	0.254705	0.184054	0.221675	0.182326	0.23819	0.18319	0.00105	0.00102	0.001198	0.001073	0.001124	0.0010465	0.000925	0.000925	0.001079	0.000973	0.001002	0.000949	0.0013	0.001211	0.001437	0.001271	0.0013685	0.001241
340	0	1	1	1	1	51	18	1	11	8	117	38	42	136	112	109	88	124	120	35	9	12	0.20155	0.180711	0.215611	0.187855	0.208581	0.184283	0.00105	0.001025	0.001048	0.001035	0.001049	0.00103	0.000949	0.000928	0.000936	0.000932	0.0009425	0.00093	0.001254	0.00122	0.00127	0.001243	0.001262	0.0012315
341	0	1	1	1	0	36	13	2	10	8	108	59	30	94	78	78	68	88	77	31	7	5	0.250992	0.1815	0.241123	0.182348	0.246057	0.181924	0.001023	0.001071	0.001053	0.001126	0.001038	0.0010985	0.000896	0.000971	0.000929	0.001022	0.0009125	0.0009965	0.001277	0.00127	0.001301	0.001333	0.001289	0.0013015
101	1	0	2	1	0	47	16	1	7	6	107	34	40	109	116	90	85	78					0.267113	0.170951	0.253811	0.178846	0.260462	0.174899	0.000966	0.001009	0.00097	0.00102	0.000968	0.0010145	0.000833	0.000918	0.000844	0.000926	0.0008385	0.000922	0.001232	0.00119	0.001223	0.001209	0.0012275	0.0011995
181	1	0	2	1	0	43	17	1	12	14	109	76	55	85	112	110	94	98	99	22	7	9	0.269568	0.179879	0.266728	0.174217	0.268148	0.177048	0.001022	0.001011	0.000972	0.00106	0.000997	0.0010355	0.000894	0.000916	0.000847	0.000964	0.0008705	0.00094	0.001276	0.0012	0.001221	0.001251	0.0012485	0.0012255
190	1	0	2	0	1	57	16	1	10	12	108	51	51	73	102	99	100	96	91	20	2	11	0.204646	0.182088	0.188533	0.191423	0.19659	0.186756	0.001104	0.001011	0.001185	0.001091	0.0011445	0.001051	0.000991	0.000919	0.001076	0.000987	0.0010335	0.000953	0.00133	0.001196	0.001402	0.001298	0.001366	0.001247
193	1	0	2	0	0	64	15	1															0.233942	0.164889	0.242738	0.167466	0.23834	0.166178	0.001212	0.001272	0.001196	0.001276	0.001204	0.001274	0.001086	0.001163	0.001065	0.001167	0.0010755	0.001165	0.001465	0.00149	0.001458	0.001492	0.0014615	0.001491
204	1	0	2	1	0	41	13	1	5	6	100	38	27	69	126	100	88	100	94	18	4	9	0.254829	0.179222	0.266387	0.201548	0.260608	0.190385	0.001073	0.000969	0.00104	0.001002	0.0010565	0.0009855	0.000943	0.000877	0.000909	0.000896	0.000926	0.0008865	0.001334	0.001154	0.001302	0.001214	0.001318	0.001184
218	1	0	2	1	0	52	13	1	5	8	104	41	44	94	96	94	64	91	83	24	0	9	0.257518	0.188452	0.229578	0.184205	0.243548	0.186329	0.001158	0.001028	0.001077	0.001057	0.0011175	0.0010425	0.001023	0.000927	0.00096	0.000957	0.0009915	0.000942	0.001428	0.00123	0.001312	0.001256	0.00137	0.001243
220	1	0	2	1	0	46	15	1	9	9	119	38	30		116	80	72						0.295729	0.17632	0.276216	0.168323	0.285973	0.172322	0.000862	0.001008	0.000939	0.001023	0.0009005	0.0010155	0.000726	0.000912	0.0008	0.000936	0.000763	0.000924	0.001135	0.001198	0.001218	0.001198	0.0011765	0.001198
225	1	0	2	1	0	49	16	1	9	8	103	35	45	81	100	100	97	75	86	20	2	9	0.307064	0.211163	0.305878	0.227254	0.306471	0.219209	0.001143	0.001019	0.001104	0.001015	0.0011235	0.001017	0.000979	0.000903	0.000942	0.000895	0.0009605	0.000899	0.001471	0.001249	0.001429	0.001256	0.00145	0.0012525
226	1	0	2	1	0	49	16	1	9	10	105	39	46		105	84	90						0.271728	0.196743	0.231047	0.201473	0.251387	0.199108	0.001022	0.001059	0.001123	0.001054	0.0010725	0.0010565	0.000888	0.000948	0.000998	0.000944	0.000943	0.000946	0.001291	0.001279	0.001372	0.001274	0.0013315	0.0012765
229	1	0	2	1	0	56	18	1	10	6	116	49	45										0.221944	0.174883	0.216583	0.170609	0.219264	0.172746	0.001255	0.00131	0.001226	0.001285	0.0012405	0.0012975	0.001118	0.001183	0.001097	0.00117	0.0011075	0.0011765	0.001528	0.001565	0.001482	0.001516	0.001505	0.0015405
235	1	0	2	0	0	58	12	1	9	11	77	32	35						84				0.171946	0.162722	0.166052	0.162635	0.168999	0.162679	0.00131	0.001491	0.001325	0.001396	0.0013175	0.0014435	0.00121	0.001368	0.001225	0.00128	0.0012175	0.001324	0.001509	0.001736	0.001526	0.001628	0.0015175	0.001682
244	1	0	2	1	0	40	16	1	14	16	122	72	82	126	126	132	150	122	149				0.22069	0.171182	0.202329	0.16357	0.21151	0.167376	0.000872	0.001002	0.000904	0.001063	0.000888	0.0010325	0.000774	0.000914	0.000809	0.000972	0.0007915	0.000943	0.001068	0.001178	0.001094	0.001244	0.001081	0.001211
250	1	0	2	0	0	40	14	1	12	7	97	53	43										0.217248	0.184425	0.196952	0.179573	0.2071	0.181999	0.001039	0.001098	0.001026	0.001161	0.0010325	0.0011295	0.000931	0.000995	0.000926	0.001057	0.0009285	0.001026	0.001255	0.001303	0.001226	0.001369	0.0012405	0.001336
251	1	0	2	1	0	57	13	1	7	6	85	39	41										0.188621	0.16843	0.194379	0.161137	0.1915	0.164783	0.00116	0.001148	0.001184	0.001082	0.001172	0.001115	0.001054	0.001049	0.001074	0.000991	0.001064	0.00102	0.001372	0.001346	0.001402	0.001264	0.001387	0.001305
255	1	0	2	0	0	55	15	1	12	10	112	34	46	97	96	90	106	105	98	25	6	12	0.227586	0.182852	0.244221	0.163035	0.235903	0.172944	0.001158	0.00113	0.001026	0.001151	0.001092	0.0011405	0.001041	0.001024	0.000905	0.001054	0.000973	0.001039	0.001392	0.001341	0.001268	0.001344	0.00133	0.0013425
256	1	0	2	1	0	41	14	1	12	12	112	73	58	87	112	95	115	103	105	28	6	9	0.23294	0.189539	0.217038	0.183341	0.224989	0.18644	0.000853	0.001009	0.000903	0.001061	0.000878	0.001035	0.000753	0.000906	0.000806	0.000961	0.0007795	0.0009335	0.001052	0.001215	0.001099	0.001261	0.0010755	0.001238
262	1	0	2	1	0	36	14	1	9	9	108	59	52										0.203941	0.173997	0.191833	0.177227	0.197887	0.175612	0.000852	0.001098	0.00089	0.001147	0.000871	0.0011225	0.000763	0.000998	0.000802	0.001041	0.0007825	0.0010195	0.00103	0.001298	0.001065	0.001357	0.0010475	0.0013275
263	1	0	2	1	0	28	14	1	10	6	109	38	32	78	102	112	78	85	90	29	5	7	0.276278	0.198944	0.135379	0.203379	0.205829	0.201161	0.000846	0.000968	0.001654	0.001	0.00125	0.000984	0.000719	0.000866	0.00154	0.000892	0.0011295	0.000879	0.0011	0.001173	0.001882	0.001216	0.001491	0.0011945
265	1	0	2	1	0	53	22	1	9	8	120	38	48	103	112	94	103	111	107	30	9	9	0.223144	0.203818	0.240391	0.191867	0.231768	0.197843	0.001144	0.00104	0.001094	0.001027	0.001119	0.0010335	0.001027	0.000927	0.000967	0.000925	0.000997	0.000926	0.001377	0.001266	0.001348	0.001231	0.0013625	0.0012485
266	1	0	2	1	0	46	14	1															0.202507	0.163209	0.19389	0.18501	0.198198	0.17411	0.000885	0.00101	0.000859	0.001041	0.000872	0.0010255	0.000793	0.000925	0.000771	0.000945	0.000782	0.000935	0.001069	0.001179	0.001034	0.001232	0.0010515	0.0012055
276	1	0	2	1	0	48	13	1	3	6	98	27	33	65	75	85	64	75	66	19	4	6	0.225157	0.16669	0.225714	0.158788	0.225436	0.162739	0.00092	0.001067	0.000945	0.001076	0.0009325	0.0010715	0.000819	0.000978	0.000841	0.00099	0.00083	0.000984	0.001124	0.001245	0.001154	0.001247	0.001139	0.001246
277	1	0	2	1	0	53	12	1	13	11	106	73	75	109	102	97	122	115	125	31	8	11	0.239509	0.193672	0.240409	0.186999	0.239959	0.190335	0.001257	0.001052	0.001085	0.001075	0.001171	0.0010635	0.001123	0.000944	0.000955	0.00097	0.001039	0.000957	0.001525	0.001266	0.001345	0.001286	0.001435	0.001276
278	1	0	2	1	0	51	14	1	6	7	102	37	44	78	116	82	64	101	84	22	5	8	0.158452	0.435222	0.180524	0.456746	0.169488	0.445984	0.001228	0.000801	0.001298	0.000778	0.001263	0.0007895	0.001141	0.000586	0.001197	0.000559	0.001169	0.0005725	0.001402	0.001231	0.001501	0.001216	0.0014515	0.0012235
281	1	0	2	1	0	43	14	1	9	8	101	47	45	65	112	91	88	68	80	15	3	8	0.227494	0.171719	0.221225	0.172364	0.224359	0.172042	0.001243	0.001074	0.001151	0.001064	0.001197	0.001069	0.001112	0.000982	0.00103	0.00097	0.001071	0.000976	0.001505	0.001259	0.001392	0.001253	0.0014485	0.001256
284	1	0	2	1	0	42	12	1	10	8	93	54	48	100	92	100	94	92	93	26	6	11	0.387436	0.225204	0.345373	0.194375	0.366405	0.209789	0.000758	0.001006	0.000832	0.001081	0.000795	0.0010435	0.000579	0.000885	0.000668	0.000971	0.0006235	0.000928	0.001115	0.00125	0.00116	0.001301	0.0011375	0.0012755
303	1	0	2	1	0	67	16	1	10	11	118	41	48	97	87	92	109	95	94	25	2	11	0.241618	0.185788	0.228524	0.182835	0.235071	0.184312	0.001013	0.001059	0.001033	0.001102	0.001023	0.0010805	0.000895	0.00096	0.000915	0.001002	0.000905	0.000981	0.001251	0.001258	0.00127	0.001301	0.0012605	0.0012795
310	1	0	2	1	0	46	14	1	7	8	114	62	60	126	81	110	85	107	101	34	9	12	0.222797	0.211534	0.247012	0.204475	0.234905	0.208004	0.001054	0.000957	0.000987	0.000988	0.0010205	0.0009725	0.000942	0.000849	0.000866	0.000882	0.000904	0.0008655	0.001278	0.001172	0.001229	0.001201	0.0012535	0.0011865
311	1	0	2	1	0	61	19	1															0.236535	0.212394	0.235824	0.216088	0.236179	0.214241	0.001035	0.001008	0.000998	0.001007	0.0010165	0.0010075	0.000917	0.000896	0.000884	0.000894	0.0009005	0.000895	0.001271	0.001232	0.001226	0.001234	0.0012485	0.001233
318	1	0	2	1	1	63	18	1	9	7	109	52	51	106	81	104	94	116	100	28	6	12	0.335703	0.208648	0.280984	0.215763	0.308343	0.212205	0.000824	0.000941	0.000924	0.000907	0.000874	0.000924	0.00067	0.000837	0.000784	0.000806	0.000727	0.0008215	0.001131	0.001148	0.001206	0.001108	0.0011685	0.001128
159	2	0	2	1	0	62	14	1	5	6	91	45	30	78	78	104	72	78	78	20	5	5	0.233226	0.152331	0.216546	0.150394	0.224886	0.151363	0.001568	0.001487	0.00155	0.001219	0.001559	0.001353	0.001426	0.001372	0.001421	0.001125	0.0014235	0.0012485	0.001852	0.001718	0.001809	0.001408	0.0018305	0.001563
236	2	0	2	0	0	33	16	1	9	10	108	38	40	76	69		85	44	65				0.213466	0.189777	0.213856	0.181695	0.213661	0.185736	0.001375	0.001025	0.001516	0.001065	0.0014455	0.001045	0.001254	0.000922	0.001385	0.000963	0.0013195	0.0009425	0.001616	0.001229	0.001776	0.001268	0.001696	0.0012485
316	2	0	2	0	0	42	13	1	12	16	109	34	45	100	126	106	91	88	102	26	5	11	0.249953	0.180567	0.227142	0.190049	0.238548	0.185308	0.001012	0.001026	0.001057	0.001088	0.0010345	0.001057	0.000889	0.00093	0.000939	0.000983	0.000914	0.0009565	0.001259	0.001218	0.001294	0.001298	0.0012765	0.001258
330	2	0	2	1	0	38	11	1	12	9	107	67	57	87	96	101	97	99	94	24	8	11	0.216726	0.183124	0.238774	0.189491	0.22775	0.186308	0.001109	0.001061	0.001028	0.001133	0.0010685	0.001097	0.000995	0.000962	0.00091	0.001022	0.0009525	0.000992	0.001337	0.00126	0.001266	0.001355	0.0013015	0.0013075
